# Supplementary material for: Transient Activation of GABAB Receptors Suppresses SK Channel Currents in Substantia Nigra Pars Compacta Dopaminergic Neurons
Source: PLoS One. 2016 Dec 30;11(12):e0169044. doi: 10.1371/journal.pone.0169044 (PMC5201262; doi:10.1371/journal.pone.0169044)
Supplement: S1 Table — AC1-10 (n = 6). (XLSX) [file pone.0169044.s001.xlsx]

## Sheet: Sheet1
Gene ID	Locus	FPKM (Fragments Per Kilobase of transcript per Million mapped reads)						Mean	Std
		SNc1	SNc2	SNc3	SNc4	SNc5	SNc6
Adcy1	chr11:7063488-7178505	7.94521	9.50753	13.3451	13.6896	10.203	10.9049	10.9326	2.03755
Adcy2	chr13:68620042-68999541	5.04047	7.55916	6.071	8.21258	5.806	3.79292	6.08036	1.47887
Adcy3	chr12:4133396-4213524	2.56067	3.19754	2.46284	3.22884	2.39328	2.28204	2.68754	0.380944
Adcy4	chr14:55769091-55784019	0.00453377	0	0.0230055	0	0	0	0.00458988	0.00840046
Adcy5	chr16:35155635-35304549	16.4834	12.826	12.9229	11.6431	12.1734	12.0487	13.0162	1.61235
Adcy6	chr15:98589985-98607633	1.67263	2.34265	2.28175	2.79398	2.92866	2.42643	2.40768	0.404431
Adcy7	chr8:88272402-88329962	0.660189	0.550963	0.428984	0.261872	0.107854	0.195445	0.367551	0.196334
Adcy8	chr15:64699034-64922296	1.10288	2.47582	1.71376	2.87472	1.87326	1.69605	1.95608	0.573756
Adcy9	chr16:4287544-4419587	3.40565	4.25535	3.29065	3.66387	2.8611	2.86533	3.39033	0.481138
Adcy10	chr1:165485182-165576773	0	0	0.00292997	0.529488	0	0	0.0887363	0.197113
