# Supplementary material for: Transient Activation of GABAB Receptors Suppresses SK Channel Currents in Substantia Nigra Pars Compacta Dopaminergic Neurons
Source: PLoS One. 2016 Dec 30;11(12):e0169044. doi: 10.1371/journal.pone.0169044 (PMC5201262; doi:10.1371/journal.pone.0169044)
Supplement: S1 Dataset — All data from figure boxplots. (XLSX) [file pone.0169044.s002.xlsx]

## Sheet: SK
Baclofen	Isradipine	Mibefradil	H89	Rp-8-CPT-cAMPS	8Br-cAMP	CPA	CPA + H89	Dantrolene
0.315	0.723	0.548	0.487	0.206	0.873	0.738	-0.078	1.03257
0.388	0.818	0.661	0.183	0.538	1.094	0.535	0.084	0.978678
0.171	1.057	0.524	0.136	0.563	0.888	0.72	0.168	1.13547
0.334	0.852	0.334	0.321		1.121	0.596	0.25	0.902937
0.232	0.956	0.368	0.271		1.03	0.59	0.33
0.154	0.841	0.504	0.481			0.694	0.139
0.218	1.108	0.678
0.007	1.045	0.529

## Sheet: SOP
Apamin	8Br-cAMP	H89	Rp-8-CPT-cAMPS
4.84618	1.09976	0.228453	0.793347
4.21656	0.999503	11.4398	1.00963
0.640409	0.77849	18.7859	1.14282
18.7464	0.981014	7.07088
8.88758		1.07136
6.05096		5.19739
2.533
1.18918
20.3971

## Sheet: SOP_uncaging
RuBi-GABA	8Br-cAMP
1.12956	0.716019
1.42805	1.04903
1.42184	1.18909
1.81662	1.0274
1.10122
1.75054
1.68979
1.79801
3.30069
1.33762

## Sheet: T-type
Baclofen
1.48332
0.64388
0.890649
0.808445
0.925357
1.07076
0.985887
0.958687
0.65543
1.17147
0.85832
0.683839

## Sheet: GABAB_hyperpol
Baclofen_hyperpol	Uncaging_hyperpol
-25.5548	-11.7713
-15.1736	-11.2001
-26.9925	-11.5635
-24.7386	-18.7394
-32.6037	-9.19246
-25.2425	-16.5562
-13.1799	-11.644
-29.2509	-17.6034
-14.6946

## Sheet: ER_Ca
Control	H89
0.956116	1.57688
1.74058	0.324439
1.02749	1.06818
1.30053	0.622109
	0.496488
	1.16997
	0.803732
